# Supplementary material for: Spatial scale changes the relationship between beta diversity, species richness and latitude
Source: R Soc Open Sci. 2018 Sep 19;5(9):181168. doi: 10.1098/rsos.181168 (PMC6170539; doi:10.1098/rsos.181168)
Supplement: Supplementary material [file rsos181168supp2.csv]

Appendix S1. Classical beta, multiple-site S�rensen, beta-deviation and mean pairwise S�rensen-deviation values for each site at different grain sizes. Grain represents grain-size (e.g. 50 = 50 m x 50 m).
Site	Latitude	Longitude	Mean_elevation	Grain	Gamma diversity	Alpha_diversity	Multiplicative_beta	Pairwise_Sorensen	Beta_deviation	Sorensen_deviation
Xishuangbanna	21.6117	101.574	780	100	411	169.7	1.729672	0.27975	75.58868454	61.16421998
Xishuangbanna	21.6117	101.574	780	70	380	164.5	2.310030395	0.33758	90.73130003	68.29993292
Xishuangbanna	21.6117	101.574	780	50	337	123.1	2.737611698	0.446	75.07104376	55.99989857
Xishuangbanna	21.6117	101.574	780	30	238	76.05	3.129520053	0.46879	53.36669189	40.17596555
Xishuangbanna	21.6117	101.574	780	20	207	46.45	4.456404736	0.599185	44.19512348	32.50209822
Xishuangbanna	21.6117	101.574	780	10	108	17.25	6.260869565	0.6443152	11.98322136	10.39355719
Heishiding	23.27	111.53	550	100	195	134.4	1.450892857	0.150193897	73.94524371	61.65353449
Heishiding	23.27	111.53	550	70	181	113.85	1.589811155	0.185963876	68.72300153	55.8579086
Heishiding	23.27	111.53	550	50	169	96.45	1.752203214	0.241376744	55.13207687	44.03016501
Heishiding	23.27	111.53	550	30	147	67.55	2.176165803	0.33123569	45.07338943	35.23744514
Heishiding	23.27	111.53	550	20	124	42.15	2.941874259	0.408301589	41.65584722	31.1711084
Heishiding	23.27	111.53	550	10	96	21	4.571428571	0.598697089	25.22858045	19.17222116
Lienhuachih	23.9136	120.879	750	100	134	86.2	1.554524362	0.177924443	65.62310123	53.69781351
Lienhuachih	23.9136	120.879	750	70	124	75.45	1.643472498	0.157798053	53.93001993	44.09894421
Lienhuachih	23.9136	120.879	750	50	110	63.35	1.736385162	0.204017254	32.17053875	27.59172588
Lienhuachih	23.9136	120.879	750	30	91	49.7	1.830985915	0.238748017	23.26270595	19.84008599
Lienhuachih	23.9136	120.879	750	20	66	35.5	1.85915493	0.455909136	8.529342383	7.881402708
Lienhuachih	23.9136	120.879	750	10	63	22.5	2.8	0.484524719	14.23880371	12.1421086
Fushan	24.7614	121.555	675	100	106	70.45	1.504613201	0.131889597	30.85969298	27.60488051
Fushan	24.7614	121.555	675	70	102	63.45	1.607565012	0.169612458	24.69268716	22.30279971
Fushan	24.7614	121.555	675	50	95	54.45	1.744719927	0.182727001	25.99331981	22.43848445
Fushan	24.7614	121.555	675	30	76	41.7	1.822541966	0.179610377	14.37770115	13.0713777
Fushan	24.7614	121.555	675	20	66	27.35	2.413162706	0.356053547	10.69958241	9.525221495
Fushan	24.7614	121.555	675	10	51	11.45	4.454148472	0.356111165	5.790970475	5.249000061
Mo Singto	14.4333	101.35	770	100	254	133.95	1.896229937	0.235795013	51.99968605	43.80902049
Mo Singto	14.4333	101.35	770	70	224	109.3	2.049405306	0.257739984	43.49644763	36.59525125
Mo Singto	14.4333	101.35	770	50	196	88.2	2.222222222	0.52345062	36.57233105	30.8430281
Mo Singto	14.4333	101.35	770	30	168	62.9	2.6709062	0.371354948	27.05303175	22.87183413
Mo Singto	14.4333	101.35	770	20	139	44.3	3.137697517	0.414527201	20.50303313	17.1490885
Mo Singto	14.4333	101.35	770	10	91	19.65	4.631043257	0.624008621	4.570130235	4.304845482
Sinharaja	6.4023	80.4023	500	100	234	154.1	1.518494484	0.163015453	56.06405584	47.92732916
Sinharaja	6.4023	80.4023	500	70	221	130.95	1.687667048	0.207391863	56.36350457	46.81479149
Sinharaja	6.4023	80.4023	500	50	211	114.85	1.837178929	0.272509511	44.51895493	37.57228273
Sinharaja	6.4023	80.4023	500	30	177	77.3	2.289780078	0.336959426	42.44229009	33.55314684
Sinharaja	6.4023	80.4023	500	20	153	48.05	3.184183143	0.4650329	44.60120505	33.09211695
Sinharaja	6.4023	80.4023	500	10	103	22.25	4.629213483	0.6207393	15.38805603	13.01427482
Wanang	-5.25	145.267	140	100	514	300.05	1.713047825	0.193909383	66.34631335	57.56352728
Wanang	-5.25	145.267	140	70	442	244.45	1.808140724	0.218555945	59.36678575	50.82713174
Wanang	-5.25	145.267	140	50	404	202.35	1.996540647	0.2712884	45.12962561	38.75414883
Wanang	-5.25	145.267	140	30	342	131.6	2.598784195	0.345037468	25.14561836	22.18545972
Wanang	-5.25	145.267	140	20	255	75.9	3.359683794	0.489905646	26.91943057	22.44090843
Wanang	-5.25	145.267	140	10	191	30.2	6.324503311	0.723726086	12.08702441	10.61123287
Pasoh	2.982	102.313	80	100	787	470.8	1.67162277	0.205738183	58.72103511	52.25538714
Pasoh	2.982	102.313	80	70	726	373.75	1.942474916	0.260867424	52.26628267	45.90348497
Pasoh	2.982	102.313	80	50	685	309.4	2.213962508	0.329341807	40.95974189	36.04088446
Pasoh	2.982	102.313	80	30	531	175.85	3.019618993	0.446205209	22.20211958	20.04903731
Pasoh	2.982	102.313	80	20	404	101.9	3.964671246	0.580326571	13.55768439	12.47429778
Pasoh	2.982	102.313	80	10	297	53.2	5.582706767	0.787044323	6.795647579	6.412766591
Nonggang	22.4333	106.95	275	70	205	91.55	2.239213545	0.361573519	90.18255186	64.53090228
Nonggang	22.4333	106.95	275	50	170	68.2	2.492668622	0.43880577	67.83271875	49.39237933
Nonggang	22.4333	106.95	275	30	139	50.1	2.774451098	0.387116167	47.43888183	35.21304619
Nonggang	22.4333	106.95	275	20	117	34.25	3.416058394	0.516521123	36.21954099	27.30198346
Nonggang	22.4333	106.95	275	10	45	11.9	3.781512605	0.517819378	13.73145493	11.40339977
Tiantongshan	29.8116	121.783	455	100	152	84.95	1.789287816	0.222135883	51.85926486	42.41213485
Tiantongshan	29.8116	121.783	455	70	137	70.5	1.943262411	0.232017585	38.54792229	31.90999906
Tiantongshan	29.8116	121.783	455	50	119	56.4	2.109929078	0.273843341	25.80036398	22.17872331
Tiantongshan	29.8116	121.783	455	30	90	42.85	2.100350058	0.342641601	24.33066283	20.61488881
Tiantongshan	29.8116	121.783	455	20	79	25.45	3.104125737	0.47995031	14.72995841	12.66047356
Tiantongshan	29.8116	121.783	455	10	55	18.5	2.972972973	0.531874913	7.710788192	6.93584922
Gutianshan	29.25	118.117	590	100	154	92.25	1.669376694	0.187920091	44.5617411	37.49909575
Gutianshan	29.25	118.117	590	70	137	77.25	1.773462783	0.214863285	36.2102618	31.053069
Gutianshan	29.25	118.117	590	50	129	64.05	2.014051522	0.224637054	32.06710055	27.44279364
Gutianshan	29.25	118.117	590	30	101	45.9	2.20043573	0.251872352	22.7847924	19.52085198
Gutianshan	29.25	118.117	590	20	81	33.75	2.4	0.309096547	18.2419883	15.51082474
Gutianshan	29.25	118.117	590	10	80	23.05	3.470715835	0.42459787	9.49069949	8.438608421
Badagongshan	29.46	110.52	1400	100	235	130.8	1.796636086	0.198170391	44.64902616	38.58150636
Badagongshan	29.46	110.52	1400	70	204	106.15	1.921808761	0.210354704	39.08104864	33.58708748
Badagongshan	29.46	110.52	1400	50	180	86.2	2.088167053	0.251628457	33.38794741	28.76714906
Badagongshan	29.46	110.52	1400	30	134	61.5	2.178861789	0.266323984	26.08525052	22.3864177
Badagongshan	29.46	110.52	1400	20	122	47.3	2.579281184	0.307577534	40.32057701	31.28139089
Badagongshan	29.46	110.52	1400	10	84	22.25	3.775280899	0.451209741	12.40194682	10.61582749
Palanan	17.04	122.38	110	70	300	155.65	1.927401221	0.312620514	39.19831329	33.76085043
Palanan	17.04	122.38	110	50	259	116.9	2.215568862	0.256934098	26.8487959	23.36252811
Palanan	17.04	122.38	110	30	242	107.15	2.258516099	0.336983674	23.52844512	20.73378397
Palanan	17.04	122.38	110	20	205	68.45	2.994886779	0.467565575	20.28003594	17.72053386
Palanan	17.04	122.38	110	10	135	27.3	4.945054945	0.6409486	11.47827887	10.06018177
Hainan	18.73	108.9	950	100	268	197.3	1.358337557	0.11916625	53.95006744	47.89267559
Hainan	18.73	108.9	950	70	249	175.55	1.418399316	0.135884149	39.25750527	35.38101803
Hainan	18.73	108.9	950	50	239	151.1	1.581733951	0.180078049	41.64349532	36.16615141
Hainan	18.73	108.9	950	30	225	112.55	1.999111506	0.292777268	26.60724205	23.21632395
Hainan	18.73	108.9	950	20	193	83	2.325301205	0.428409055	24.20732547	20.74412436
Hainan	18.73	108.9	950	10	140	41.05	3.41047503	0.567101074	16.11053487	13.76422456
Lambir	4.1865	114.017	165	100	1158	683.65	1.693849192	0.238724561	160.1633973	126.8492009
Lambir	4.1865	114.017	165	70	1103	532.65	2.070778185	0.310339439	137.2327735	105.7431697
Lambir	4.1865	114.017	165	50	1015	399.2	2.54258517	0.387883059	108.2554871	102.6643695
Lambir	4.1865	114.017	165	30	845	237.25	3.561643836	0.460911384	64.69638746	58.34852374
Lambir	4.1865	114.017	165	20	669	138.45	4.832069339	0.604341535	46.48629553	27.69840058
Lambir	4.1865	114.017	165	10	365	51.1	7.142857143	0.76565142	15.33183933	10.93858405
